# Supplementary material for: Case report: Hereditary spastic paraplegia with a novel homozygous mutation in ZFYVE26
Source: Front Neurol. 2023 Aug 23;14:1160110. doi: 10.3389/fneur.2023.1160110 (PMC10482258; doi:10.3389/fneur.2023.1160110)
Supplement: Supplementary file 3 [file Data_Sheet_1.xlsx]

## Sheet: Sheet1
	Location	Mutation	Author	Year	Sex	Age	Disease duration	Muscle weakness in lower limb	Ataxia	Cognitive impairment	Mental abnormality	Sphincter disturbances	Clawfoot	Strephenopodia	Thin corpus callosum	White matter hyperintensities	Prominent cerebellar atrophy	Abnormal liver function	Hearing impairement	Retinal degeneration	Babinski sign
1	Exon 2	c.43C>T p.Q15*	Goizet et al.	2009
2	Intron 3-4	c.273+8G>A	Yoon et al.	2013
3	Exon 4	c.307G>T p.E103*	Goizet et al.	2009
4	Exon 5	c.427G>T p.E143*	Goizet et al.	2009
5		c.592C>T p.R198*	Schüle et al.	2009
6		c.728T>C p.L243P	Vantaggiato et al.	2013
7		c.836A>C p.Y279S	Davison et al.	2016
8	Exon 8	c.1240G>T p.E414*	Goizet et al.	2009
9	Exon 10	c.1471C>T p.Q491*	Pensato et al.	2014
10		c.1477C>T p.Q493*	Hanein et al.	2008
11		c.1523T>A p.I508N	Pensato et al.	2014
12		c.1630_1631delTC p.S544Lfs*24	Riazuddin et al.	2017
13	Exon 11	c.1730delA + c.1731C>T p.Asn577IIefs*36	Pensato et al.	2014
14		c.1792delG p.D598Tfs*16	Denora et al.	2009
15		c.2049delT p.F683Lfs*3	Hanein et al.	2008
16		c.2074delC p.L692Sfs*52	Tunca et al.	2020
17		c.2182C>T p.R728*	Goizet et al.	2009
18		c.2196_2198delTGT p.V733del	Karakaya et al.	2018
19	Exon 12	c.2254C>T p.Glu752*	Pensato et al.	2014
20		c.2331dupA p.D778Rfs*16	Goizet et al.	2009
21	Exon 13	c.2338C>T p.R780*	Pyle et al.	2015
22		c.2450delT p.L817Cfs*12	Pyle et al.	2015
23	Exon 14	c.2554-1 G>A	Pensato V et al.	2014
24		c.C2254T p.Q752*	M. Vinci et al.	2018
25	Exon 15	c.2615_2617delGCTinsTGAA p.R872Lfs*17	Tunca et al.	2020
26		c.2639T>C p.L880P	Kancheva et al.	2016
27	Exon 20	p.R1209fs*1	Hanein et al.	2008
28	Exon 21	c.3935C>A p.Ser1312*	Pensato et al.	2014
29		c.3417_3418insTA p.Lys1140*	Pensato V et al.	2014
30		c.4068_4069delTG p.C1356*	Goizet et al.	2009
31		c.3811delT p.S1271Lfs44	M. Pashaei et al.	2021
32		c.4132C>T p.Arg1378*	Pensato et al.	2014
33		c.4181G>A p.W1394*	Lazaridis et al.	2016
34		c. 4278 G > A	YueDong et al.	2021	M	0-10	10+	1	1	1	1	1	0	0	1	1	1	0	0	0	0
35		c.4312C>T p.R1438*	Hanein et al.	2008
36	Exon 22	c.4539delG p.K1514Sfs*26	Koh et al.	2019
37	Exon 25	c.4804C>T p.Arg1602Ter	Chakrabarty et al.	2016
38	Exon 26	c.5036delT p.L1679Rfs*9	Goizet et al.	2009
39		c.5203C>T p.Gln1735*	Pensato et al.	2014
40		c.5215C>T p.Gln1739*	Yoon et al.	2013
41	Exon 28	c.5415delC p.R1806Gfs*36	S.L Hsu et al.	2021
42		c.5422C>T p.Q1808*	Goizet et al.	2009	M		14	1	0	0	0	0	0	0	0	1	0	0	0	0	1
43	Intron 28-29	c.5485-1G>A	Hanein et al.	2008
44	Intron 29-30	c.5621+1G>T	Schicks et al.	2011
45	Intron 31-32	c.5791–6G>A	Goizet et al.	2009
46	Exon 32	c.6011G>C p.S2004T	Boukhris et al.	2009
47	Exon34	c.6296dup p.Asn2100Glufs*12	Martial Mallaret et al.	2014
48		c.6296dup p.Asn2100Glufs12	Morais et al.	2020
49		c.6296_6297insT p.L2099Lfs*12	Goizet et al.	2009
50		c.6296dupT p.N2100Efs*12	Goizet et al.	2009
51	Exon 35	c.6398_6401delGGGA p.R2133Asnfs*15	Özdemir et al.	2019
52	Exon 36	c.6702_6771del p.W2234Cfs*5	Hanein et al.	2008
53		c.6744_6746delGAA p.2248delLys	Pensato et al.	2014
54	Exon 37	c.6787delG p.D2263Tfs*7	Jiao et al.	2020
55		c.6940A>T p.K2314*	Denora et al.	2009	F	33	21	1	0	0	0	0	0	0		1	0	0	1	1	1
56	Exon 38	c.7111dupA p.M2371Nfs*51	this case	2021
57	Intron 38-39	c.7128+1G>C	Schüle et al.	2009
58	Intron 38-39	c.7128+2T>A	Goizet et al.	2009

## Sheet: Sheet2
Location	Mutation	Author	Year	4	8	3	11	25	26	1	27	28	29	18	5	6	2	30	31	32	33	10	16	14	34	35	36	37	38	39	7	21	24	13	40	41	42	43	17	19	20	12	23	9	45	46		15
Exon 2	c.43C>T p.Q15*	Goizet et al.	2009
Intron 3-4	c.273+8G>A	Yoon et al.	2013	1
Exon 4	c.307G>T p.E103*	Goizet et al.	2009		1
Exon 5	c.427G>T p.E143*	Goizet et al.	2009		1
	c.592C>T p.R198*	Schüle et al.	2009			1
	c.728T>C p.L243P	Vantaggiato et al.	2013
	c.836A>C p.Y279S	Davison et al.	2016
Exon 8	c.1240G>T p.E414*	Goizet et al.	2009				1
Exon 10	c.1471C>T p.Q491*	Pensato et al.	2014
	c.1477C>T p.Q493*	Hanein et al.	2008					1	1
	c.1523T>A p.I508N	Vantaggiato et al.	2013
	c.1630_1631delTC p.S544Lfs*24	Riazuddin et al.	2017
Exon 11	c.1730delA + c.1731C>T p.Asn577IIefs*36	Pensato et al.	2014
	c.1792delG p.D599Tfs*163	Denora et al.	2009							1
	c.1844C>T p.S615F	Schüle et al.	2009
	c.1925C>T p.A642V	Schüle et al.	2009
	c.2049delT p.Phe683Leufs*685	Hanein et al.	2008								1	1	1
	c.2074delC p.L692Sfs*52	Tunca et al.	2020
	c.2182C>T p.R728*	Goizet et al.	2009											1
	c.2196_2198delTGT p.V733del	Karakaya et al.	2018
Exon 12	c.2254C>T p.Glu752*	Pensato et al.	2014
	c.2331_2332insA p.D778Rfs*15	Goizet et al.	2009											1
	c.2332+7delT	Schüle et al.	2009
Exon 13	c.2338C>T p.R780*	Pyle et al.	2015
	c.2450delT p.L817Cfs*12	Pyle et al.	2015
Exon 14	c.2554-1 G>A	Benoıˆt Renvoise´ et al.	2014												1
	c.C2254T p.Q752*	M. Vinci et al.	2018													1
Exon 15	c.2615_2617delGCTinsTGAA p.R872Lfs*17	Tunca et al.	2020
	c.2639T>C p.L880P	Kancheva et al.	2016
	c.2826G>A p.M942I	Schüle et al.	2009
Exon 20	p.Arg1209fs*120	Hanein et al.	2008															1	1	1	1
	c.3118T>A p.S1040T	Schüle et al.	2009
	c.3811delT p.S1271Lfs44	M. Pashaei et al.	2021																			1
Exon 21	c.3935C>A p.S1312*	Vantaggiato et al.	2013
	c.3417_3418insTA p.Lys1140*	Benoıˆt Renvoise´ et al.	2014												1
	c.4068_4069delTG p.C1356*	Goizet et al.	2009																				1
	c.4132C>T p.Arg1378*	Pensato et al.	2014
	c.4181G>A p.W1394*	Lazaridis et al.	2016
	c.4401C>T p.P1467P	Schüle et al.	2009
	c. 4278 G > A	YueDong et al.	2021																					1
	c.4312C>T p.Arg1438*	Hanein et al.	2008																						1	1	1	1	1	1
Exon 22	c.4539delG p.K1514Sfs*26	Koh et al.	2019
Exon 25	c.4804C>T p.Arg1602Ter	Chakrabarty et al.	2016																					1							1
Exon 26	c.5036delT p.L1679Rfs*8	Goizet et al.	2009																													1
	c.5203C>T p.Gln1735*	Pensato et al.	2014
	c.5215C>T p.Gln1739*	Yoon et al.	2013																														1
Exon 28	c.5415delC p.R1806Gfs*36	S.L Hsu et al.	2021																															1
	c.5422C>T p.Q1808*	Goizet et al.	2009														1
Intron 28-29	c.5485-1G>A	Hanein et al.	2008																																1	1	1	1
	c.5612G>A p.C1871Y	Schüle et al.	2009
Intron 31-32	c.5791–6G>A r.5791_5792ins5791 -4_5791–1, p.A1931PfxX1957X	Goizet et al.	2009																																				1
Exon 32	c.6011G>C p.S2004T	Goizet et al.	2009																																					1	1
Exon34	c.6296dup p.Asn2100Glufs*12	Martial Mallaret et al.	2014																																							1
	c.6296_6297insT p.L2099Lfs*12	Goizet et al.	2009																																								1
	c.6296dupT p.N2100Efs*12	Goizet et al.	2009
Exon 35	c.6398_6401delGGGA p.R2133Asnfs*15	Özdemir et al.	2019																																									1
Exon 36	c.6702_6771del p.Trp2234Cysfs*2238	Hanein et al.	2008																																										1	1
	c.6744_6746delGAA p.2248delLys	Pensato et al.	2014
Exon 37	c.6787delG p.D2263Tfs*7	Jiao et al.	2020																																												1
	c.6940A>T p.K2314*	Denora et al.	2009							1
Exon 38	c.7111dupA p.M2371Nfs*51	this case	2021																																													1
Intron 38-39	c.7128+1G>C	Schüle et al.	2009			1
Intron 38-39	c.7128+2T>A r.6987_7128del p.R2329RfsX2337	Goizet et al.	2009				1
	Sex			M	F	M	F	M	F	F	F	F	F	M	F	M	M	M	F	M	M	F	F	M	F	M	M	F	M	F	F	M	F	F	F	M	F	M	M	M	F	F	F	F	F	F	M	F
	Age			18	41	19	31	32	20	33	28	27	9	17	26	27	-	38	34	21	17	20	38	21	33	32	30	27	27	18	24	23	32	31	31	30	25	16	34	29	33	17	30	14	24	23	24	19
	Age at onset	Age at onset	Age at onset	3	7	17	13	12	14	21	11	8	8	12	15	18	14	12	14	9	5	5	18	6	13	14	16	12	12	16	4	4	6	9	12	10	10	10	18	16	13	16	14	13	18	19	16	18
	Lower limb weakness	Lower limb weakness	Lower limb weakness	1	1	1	1	1	1	1	1	1	1	1	1	1	1	1	1	1	1	1	1	1	1	1	1	1	1	1	1	1	1	1	1	1	1	1	1	1	1	1	1	1	1	1	1	1
	Lower limb spasticity	Lower limb spasticity	Lower limb spasticity	1	1	1	1	1	1	1	1	1	1	1	1	1	1	1	1	1	1	1	1	1	1	1	1	1	1	1	1	1	1	1	1	1	1	1	1	1	1	1	1	1	1	1	1	1
	Low libmb amyotrophy	Low libmb amyotrophy	Low libmb amyotrophy	1			1	1			1	1				1							1		1	1	1								1	1	1		1				1		1	1
	Upper limb weakness	Upper limb weakness	Upper limb weakness											1																													1			1
	Upper limb spasticity	Upper limb spasticity	Upper limb spasticity											1																													1			1
	Upper libmb amyotrophy	Upper libmb amyotrophy	Upper libmb amyotrophy					1
	Ataxia	Ataxia	Ataxia													1								1
	Cognitive impairment	Cognitive impairment	Cognitive impairment		1	1								1	1	1	1	1	1	1		1		1	1	1	1	1	1			1		1	1	1		1		1	1	1	1	1				1
	Mental abnormality	Mental abnormality	Mental abnormality		1	1	1	1			1	1	1	1	1	1	1				1			1	1	1	1	1				1			1							1	1	1	1	1		1
	Sphincter disturbances	Sphincter disturbances	Sphincter disturbances																					1	1	1	1																		1
	Clawfoot	Clawfoot	Clawfoot					1	1		1																			1					1	1		1
	Strephenopodia	Strephenopodia	Strephenopodia																																1
	Thin corpus callosum	Thin corpus callosum	Thin corpus callosum	1	1	1								1	1	1	1	1	1	1	1	1	1	1								1	1	1					1	1		1			1	1	1	1
	White matter hyperintensities	White matter hyperintensities	White matter hyperintensities		1	1								1	1	1	1	1		1		1		1								1	1	1						1				1	1	1	1
	Prominent cerebellar atrophy	Prominent cerebellar atrophy	Prominent cerebellar atrophy						1									1	1					1																1				1
	Abnormal liver function	Abnormal liver function	Abnormal liver function
	Hearing impairement	Hearing impairement	Hearing impairement							1								1	1	1
	Retinal degeneration	Retinal degeneration	Retinal degeneration		1					1								1		1			1		1	1	1												1					1
	Babinski sign	Babinski sign	Babinski sign		1		1			1							1						1									1		1					1	1	1		1					1
	Nystagmus	Nystagmus	Nystagmus		1		1													1			1																1
	Cortical atrophy	Cortical atrophy	Cortical atrophy			1			1							1		1	1				1		1								1						1	1					1
	Dysarthria	Dysarthria	Dysarthria	1	1	1		1			1				1			1	1	1	1		1			1						1	1						1		1	1	1	1			1
	Urinary problems	Urinary problems	Urinary problems		1		1									1						1	1										1	1					1
	Joint contracture																					1
	axonal peripheral polyneuropathy	axonal peripheral polyneuropathy	axonal peripheral polyneuropathy		1			1			1					1		1	1	1			1												1			1	1			1						1
	asymmetric bilateral nigro-striatal loss	asymmetric bilateral nigro-striatal loss	asymmetric bilateral nigro-striatal loss																																							1
	Epilepsy	Epilepsy	Epilepsy				1									1									1
	Action tremor	Action tremor	Action tremor				1							1	1																															1
	Diabetes	Diabetes	Diabetes				1
	Decreased vibration sense	Decreased vibration sense	Decreased vibration sense																									1	1						1	1	1									1

## Sheet: Sheet3
	Location	Mutation	Author	Year	Number	1	2	3				4		5	6				7	8	9	10	11		12	13	14	15	16	17	18	19				20		21	22	23	24	25	26	27	28	29		30	31
1	Exon 2	c.43C>T p.Q15*	Goizet et al.	2009
2	Intron 3-4	c.273+8G>A	Yoon et al.	2013		1
3	Exon 4	c.307G>T p.E103*	Goizet et al.	2009			1
4	Exon 5	c.427G>T p.E143*	Goizet et al.	2009			1
5		c.592C>T p.R198*	Schüle et al.	2009				1
6		c.728T>C p.L243P	Vantaggiato et al.	2013					1	1
7		c.836T>G	Davison et al.	2016							1
8	Exon 8	c.1240G>T p.E414*	Goizet et al.	2009								1
9	Exon 10	c.1471C>T p.Q491*	Pensato et al.	2014
10		c.1477C>T p.Q493*	Hanein et al.	2008										1	1
11		c.1523T>A p.I508N	Vantaggiato et al.	2013												1	1
12		c.1630_1631delTC p.S544Lfs*24	Riazuddin et al.	2017
13	Exon 11	c.1730delA + c.1731C>T p.Asn577IIefs*36	Pensato et al.	2014
14		c.1792delG p.D599Tfs*163	Denora et al.	2009															1
15		c.1844C>T p.S615F	Schüle et al.	2009
16		c.1925C>T p.A642V	Schüle et al.	2009
17		c.2049delT p.Phe683Leufs*685	Hanein et al.	2008																1	1	1
18		c.2074delC p.L692Sfs*52	Tunca et al.	2020
19		c.2182C>T p.R728*	Goizet et al.	2009																			1
20		c.2196_2198delTGT p.V733del	Karakaya et al.	2018
21	Exon 12	c.2254C>T p.Glu752*	Pensato et al.	2014
22		c.2331_2332insA p.D778Rfs*15	Goizet et al.	2009																			1
23		c.2332+7delT	Schüle et al.	2009
24	Exon 13	c.2338C>T p.R780*	Pyle et al.	2015
25		c.2450delT p.L817Cfs*12	Pyle et al.	2015
26	Exon 14	c.2554-1 G>A	Benoıˆt Renvoise´ et al.	2014																					1
27		c.C2254T p.Q752*	M. Vinci et al.	2018																						1
28	Exon 15	c.2615_2617delGCTinsTGAA p.R872Lfs*17	Tunca et al.	2020
29		c.2639T>C p.L880P	Kancheva et al.	2016
30		c.2826G>A p.M942I	Schüle et al.	2009
31	Exon 20	p.Arg1209fs*120	Hanein et al.	2008																								1	1	1	1
32		c.3118T>A p.S1040T	Schüle et al.	2009
33		c.3811delT p.S1271Lfs44	M. Pashaei et al.	2021																												1
34	Exon 21	c.3935C>A p.S1312*	Vantaggiato et al.	2013																													1	1	1
35		c.3417_3418insTA p.Lys1140*	Benoıˆt Renvoise´ et al.	2014																					1
36		c.4068_4069delTG p.C1356*	Goizet et al.	2009																																1
37		c.4132C>T p.Arg1378*	Pensato et al.	2014
38		c.4181G>A p.W1394*	Lazaridis et al.	2016
39		c.4401C>T p.P1467P	Schüle et al.	2009
40		c. 4278 G > A	YueDong et al.	2021																																		1
41		c.4312C>T p.Arg1438*	Hanein et al.	2008																																			1	1	1	1	1	1
42	Exon 22	c.4539delG p.K1514Sfs*26	Koh et al.	2019
43	Exon 25	c.4804C>T p.Arg1602Ter	Chakrabarty et al.	2016																																		1							1
44	Exon 26	c.5036delT p.L1679Rfs*8	Goizet et al.	2009																																										1
45		c.5203C>T p.Gln1735*	Pensato et al.	2014
46		c.5215C>T p.Gln1739*	Yoon et al.	2013																																												1
47	Exon 28	c.5415delC p.R1806Gfs*36	S.L Hsu et al.	2021																																													1
48		c.5422C>T p.Q1808*	Goizet et al.	2009																							1
49	Intron 28-29	c.5485-1G>A	Hanein et al.	2008
50		c.5612G>A p.C1871Y	Schüle et al.	2009
51	Intron 31-32	c.5791–6G>A r.5791_5792ins5791 -4_5791–1, p.A1931PfxX1957X	Goizet et al.	2009
52	Exon 32	c.6011G>C p.S2004T	Goizet et al.	2009
53	Exon34	c.6296dup p.Asn2100Glufs*12	Martial Mallaret et al.	2014
54		c.6296_6297insT p.L2099Lfs*12	Goizet et al.	2009
55		c.6296dupT p.N2100Efs*12	Goizet et al.	2009
56	Exon 35	c.6398_6401delGGGA p.R2133Asnfs*15	Özdemir et al.	2019
57	Exon 36	c.6702_6771del p.Trp2234Cysfs*2238	Hanein et al.	2008
58		c.6744_6746delGAA p.2248delLys	Pensato et al.	2014
59	Exon 37	c.6787delG p.D2263Tfs*7	Jiao et al.	2020
60		c.6940A>T p.K2314*	Denora et al.	2009															1
61	Exon 38	c.7111dupA p.M2371Nfs*51	this case	2021
62	Intron 38-39	c.7128+1G>C	Schüle et al.	2009				1
63	Intron 38-39	c.7128+2T>A r.6987_7128del p.R2329RfsX2337	Goizet et al.	2009								1
				Sex		M	F	M			F	F		M	F				F	F	F	F	M		F	M	M	M	F	M	M	F				F		M	F	M	M	F	M	F	F	M		F	F
				Age		18	41	19	55	51	15	31		32	20	46	47		33	28	27	9	17		26	27	-	38	34	21	17	20	27	46	45	38		21	33	32	30	27	27	18	24	23		32	31
				Age at onset		3	7	17	38	34	13	13		12	14	20	22		21	11	8	8	12		15	18	14	12	14	9	5	5	14	14	17	18		6	13	14	16	12	12	16	4	4		6	9
				Lower limb weakness	45	1	1	1			1	1		1	1	1	1		1	1	1	1	1		1	1	1	1	1	1	1	1	1	1	1	1		1	1	1	1	1	1	1	1	1		1	1
				Lower limb spasticity	45	1	1	1	1	1	1	1		1	1	1	1		1	1	1	1	1		1	1	1	1	1	1	1	1	1	1	1	1		1	1	1	1	1	1	1	1	1		1	1
				Cognitive impairment	27		1	1															1		1	1	1	1	1	1		1						1	1	1	1	1	1			1			1
				Mental abnormality	25		1	1	1	1		1		1		1	1			1	1	1	1		1	1	1				1							1	1	1	1	1				1
				Thin corpus callosum	24	1	1	1	1	1						1	1						1		1	1	1	1	1	1	1	1	1	1	1	1		1								1		1	1
				Dysarthria	20	1	1	1	1	1				1		1	1			1					1			1	1	1	1			1	1	1				1						1		1
				White matter hyperintensities	18		1	1	1	1	1					1	1						1		1	1	1	1		1		1	1	1	1			1								1		1	1
				Low libmb amyotrophy	17	1						1		1		1	1			1	1					1							1	1	1	1			1	1	1
				axonal peripheral polyneuropathy	13		1							1		1	1			1						1		1	1	1			1	1	1	1
				Babinski sign	12		1		1	1		1				1	1		1								1							1	1	1										1			1
				Cortical atrophy	11			1							1	1										1		1	1							1			1									1
				Retinal degeneration	10		1												1									1		1				1	1	1			1	1	1
				Urinary problems	8		1		1	1	1	1														1						1	1	1	1	1												1	1
				Clawfoot	7									1	1	1	1			1													1											1
				Prominent cerebellar atrophy	6										1													1	1									1
				Decreased vibration sense	6																																					1	1
				Sphincter disturbances	5																																	1	1	1	1
				Nystagmus	5		1					1																		1						1
				Hearing impairement	4														1									1	1	1
				Action tremor	4							1											1		1
				Upper limb weakness	3																		1										1		1
				Upper limb spasticity	3											1	1						1											1	1
				Epilepsy	3							1														1							1						1
				Ataxia	2												1									1							1					1
				Upper libmb amyotrophy	1									1		1	1																1		1
				Strephenopodia	1
				Joint contracture	1																											1
				asymmetric bilateral nigro-striatal loss	1
				Diabetes	1							1
				Abnormal liver function	0
				scoliosis					1	1
				saccadic eye movement					1	1
				Visual acuity reduce					1	1
				Superficial sensory abnormalities					1	1						1	1																		1
				Deep sensory abnormalities												1	1																	1	1
				dorsal hyperkiphosis												1	1
[truncated: 46 more columns]

## Sheet: Sheet4
	Location	Mutation	Author	Sex	Age	Age at onset	Lower limb weakness/spasticity	Cognitive impairment	Mental abnormality	Thin corpus callosum	Dysarthria	White matter hyperintensities	Low libmb amyotrophy	axonal peripheral polyneuropathy	Babinski sign	Cortical atrophy	Retinal degeneration	Urinary problems	Clawfoot	Prominent cerebellar atrophy	Decreased vibration sense	Sphincter disturbances	Nystagmus	Hearing impairement	Action tremor	Upper limb weakness	Upper limb spasticity	Epilepsy	Ataxia	Upper libmb amyotrophy	Strephenopodia	Joint contracture	asymmetric bilateral nigro-striatal loss	Diabetes	scoliosis	saccadic eye movement	Visual acuity reduce	Superficial sensory abnormalities	Deep sensory abnormalities	dorsal hyperkiphosis
1	Exon 2	c.43C>T p.Q15*	Goizet et al. 2009
2	Intron 3-4	c.273+8G>A	Yoon et al. 2013	M	18	3	+/+			1	1		1
3	Exon 4	c.307G>T p.E103*	Goizet et al. 2009	F	41	7	+/+	1	1	1	1	1		1	1		1	1					1
4	Exon 5	c.427G>T p.E143*	Goizet et al. 2009	F	41	7	+/+	1	1	1	1	1		1	1		1	1					1
5		c.592C>T p.R198*	Schüle et al. 2009	M	19	17	+/+	1	1	1	1	1				1
6		c.728T>C p.L243P	Vantaggiato et al. 2013		55	38	-/+		1	1	1	1			1			1																	1	1	1	1
					51	34	-/+		1	1	1	1			1			1																	1	1	1	1
7		c.836T>G	Davison et al. 2016	F	15	13	+/+					1						1
8	Exon 8	c.1240G>T p.E414*	Goizet et al. 2009	F	31	13	+/+		1				1		1			1					1		1			1						1
9	Exon 10	c.1471C>T p.Q491*	Pensato et al. 2014	M	25		+/+
10		c.1477C>T p.Q493*	Hanein et al. 2008	F	20	14	+/+									1			1	1
				M	32	12	+/+		1		1		1	1					1											1
11		c.1523T>A p.I508N	Vantaggiato et al. 2013		46	20	+/+		1	1	1	1	1	1	1	1			1								1			1								1	1	1
					47	22	+/+		1	1	1	1	1	1	1				1								1		1	1								1	1	1
12		c.1630_1631delTC p.S544Lfs*824	Riazuddin et al. 2017			13	+/+	1				1	1	1
13	Exon 11	c.1730delA + c.1731C>T p.Asn577IIefs*36	Pensato et al. 2014
14		c.1792delG p.D599Tfs*163	Denora et al. 2009	F	33	21	+/+								1		1							1
15		c.1844C>T p.S615F	Schüle et al. 2009			16	+/+				1					1													1
						1	+/+		1		1			1															1
16		c.1925C>T p.A642V	Schüle et al. 2009			1	+/+		1
17		c.2049delT p.Phe683Leufs*685	Hanein et al. 2008	F	28	11	+/+		1		1		1	1					1
				F	27	8	+/+		1				1
				F	9	8	+/+		1
18		c.2074delC p.L692Sfs*52	Tunca et al. 2020			17	+/+
19		c.2182C>T p.R728*	Goizet et al. 2009	M	17	12	+/+	1	1	1		1													1	1	1
20		c.2196_2198delTGT p.V733del	Karakaya et al. 2018
21	Exon 12	c.2254C>T p.Glu752*	Pensato et al. 2014
22		c.2331_2332insA p.D778Rfs*15	Goizet et al. 2009	M	17	12	+/+	1	1	1		1													1	1	1
23		c.2332+7delT	Schüle et al. 2009			22	+/+							1
24	Exon 13	c.2338C>T p.R780*	Pyle et al. 2015	M		32	+/+							1		1													1
25		c.2450delT p.L817Cfs*12	Pyle et al. 2015	M		32	+/+							1		1													1
26	Exon 14	c.2554-1 G>A	Benoıˆt Renvoise´ et al. 2014	F	26	15	+/+	1	1	1	1	1													1
27		c.C2254T p.Q752*	M. Vinci et al. 2018	M	27	18	+/+	1	1	1		1	1	1		1		1										1	1
28	Exon 15	c.2615_2617delGCTinsTGAA p.R872Lfs*17	Tunca et al. 2020			22	+/+
29		c.2639T>C p.L880P	Kancheva et al. 2016
30		c.2826G>A p.M942I	Schüle et al. 2009			8	+/+		1		1			1															1
						3	+/+		1	1
						6	+/+		1					1						1
31	Exon 20	p.Arg1209fs*120	Hanein et al. 2008	M	38	12	+/+	1		1	1	1		1		1	1			1				1
				F	34	14	+/+	1		1	1			1		1				1				1
				M	21	9	+/+	1		1	1	1		1			1						1	1
				M	17	5	+/+		1	1	1
32		c.3118T>A p.S1040T	Schüle et al. 2009			22	+/+							1									1						1
						11	+/+		1	1						1							1		1
						1	+/+		1		1	1							1						1			1	1
33		c.3811delT p.S1271Lfs44	M. Pashaei et al. 2021	F	20	5	+/+	1		1		1						1														1
34	Exon 21	c.3935C>A p.S1312*	Vantaggiato et al. 2013		27	14	+/+			1		1	1	1				1	1							1		1	1	1
					46	14	+/+			1	1	1	1	1	1		1	1									1												1
					45	17	+/+			1	1	1	1	1	1		1	1								1	1			1								1	1
35		c.3417_3418insTA p.Lys1140*	Benoıˆt Renvoise´ et al. 2014	F	26	15	+/+	1	1	1	1	1													1
36		c.4068_4069delTG p.C1356*	Goizet et al. 2009	F	38	18	+/+			1	1		1	1	1	1	1	1					1
				M	34	18	+/+			1	1		1	1	1	1	1	1					1
37		c.4132C>T p.Arg1378*	Pensato et al. 2014	M	22		+/+
38		c.4181G>A p.W1394*	Lazaridis et al. 2016
39		c.4401C>T p.P1467P	Schüle et al. 2009			20	+/+				1												1						1
40		c. 4278 G > A	YueDong et al. 2021	M	21	6	+/+	1	1	1		1								1		1							1
41		c.4312C>T p.Arg1438*	Hanein et al. 2008	F	33	13	+/+	1	1				1			1	1					1						1
				M	32	14	+/+	1	1		1		1				1					1
				M	30	16	+/+	1	1				1				1					1
				F	27	12	+/+	1	1												1
				M	27	12	+/+	1													1
				F	18	16	+/+												1
42	Exon 22	c.4539delG p.K1514Sfs*26	Koh et al. 2019	F	36	14	+/+	1		1	1	1				1											1		1
43	Exon 25	c.4804C>T p.Arg1602Ter	Chakrabarty et al. 2016	F	24	4	+/+
44	Exon 26	c.5036delT p.L1679Rfs*8	Goizet et al. 2009	M	23	4	+/+	1	1	1	1	1			1
45		c.5203C>T p.Gln1735*	Pensato et al. 2014
46		c.5215C>T p.Gln1739*	Yoon et al. 2013	F	32	6	+/+			1	1	1				1		1
47	Exon 28	c.5415delC p.R1806Gfs*36	2021	F	31	9	+/+	1		1		1			1			1
48		c.5422C>T p.Q1808*	Goizet et al. 2009	M	-	14	+/+	1	1	1		1			1
49	Intron 28-29	c.5485-1G>A	Hanein et al. 2008	F	31	12	+/+	1	1				1	1					1		1										1
				M	30	10	+/+	1					1						1		1
				F	25	10	+/+						1								1
				M	16	10	+/+	1						1					1
50		c.5612G>A p.C1871Y	Schüle et al. 2009			16	+/+				1					1													1
						1	+/+		1		1			1															1
51	Intron 31-32	c.5791–6G>A r.5791_5792ins5791 -4_5791–1, p.A1931PfxX1957X	Goizet et al. 2009	M	34	18	+/+			1	1		1	1	1	1	1	1					1
				F	38	18	+/+			1	1		1	1	1	1	1	1					1
52	Exon 32	c.6011G>C p.S2004T	Goizet et al. 2009	M	29	16	+/+	1		1		1			1	1				1
				F	33	13	+/+	1			1				1
53	Exon34	c.6296dup p.Asn2100Glufs*12	Martial Mallaret et al. 2014	F	17	16	+/+	1	1	1	1			1																			1
54		c.6296_6297insT p.L2099Lfs*12	Goizet et al. 2009	F	30	14	+/+	1	1		1		1		1											1	1
55	Exon 35	c.6398_6401delGGGA p.R2133Asnfs*15	Özdemir et al. 2019	F	14	13	+/+	1	1		1	1					1			1
56	Exon 36	c.6702_6771del p.Trp2234Cysfs*2238	Hanein et al. 2008	F	24	18	+/+		1	1		1	1			1						1
				F	23	19	+/+		1	1		1	1								1				1	1	1
57		c.6744_6746delGAA p.2248delLys	Pensato et al. 2014	M	25		+/+
58	Exon 37	c.6787delG p.D2263Tfs*7	Jiao et al. 2020	M	24	16	+/+			1	1	1
59		c.6940A>T p.K2314*	Denora et al. 2009	F	33	21	+/+								1		1							1
60	Exon 38	c.7111dupA p.M2371Nfs*51	this case 2021	F	19	18	+/+	1	1	1				1	1
61	Intron 38-39	c.7128+1G>C	Schüle et al. 2009	M	19	17	+/+	1	1	1	1	1				1
62	Intron 38-39	c.7128+2T>A r.6987_7128del p.R2329RfsX2337	Goizet et al. 2009	F	31	13	+/+		1				1		1			1					1		1			1						1
	● means YES, the patient has this symptom or MRI sign; F = female; M = male; - is for data-missing.				28.4688	13.775	0	33	42	40	39	33	26	30	23	21	16	18	11	7	6	5	12	5	9	6	9	6	15	5	1	1	1	2	2	2	2	5	4	2
					28.4688	13.775	83/81	33	42	40	39	33	26	30	23	21	16	18	11	7	6	5	12	5	9	6	9	6	15	5	1	1	1	2	2	2	2	5	4	2
